# Supplementary material for: Elaboration of Thermally Performing Polyurethane Foams, Based on Biopolyols, with Thermal Insulating Applications
Source: Polymers (Basel). 2024 Jan 16;16(2):258. doi: 10.3390/polym16020258 (PMC10821512; doi:10.3390/polym16020258)
Supplement: Supplementary file 1 [file polymers-16-00258-s001.zip]

Archive with 1 entries (1 files):
- polymers-2756691-supplementary.pdf
